# Supplementary material for: Single-cell lung eQTL dataset of Asian never-smokers highlights the roles of alveolar cells in lung cancer etiology
Source: bioRxiv. 2026 Mar 27:2026.03.26.714500. Preprint. [Version 1] doi: 10.64898/2026.03.26.714500 (PMC13041904; doi:10.64898/2026.03.26.714500)
Supplement: Supplement 1 [file media-1.xlsx]

## Sheet: List
Supplementary Table 1. Baseline characteristics of tumor-distant normal lung tissues collected in this study
Supplementary Table 2. Overview of scRNA-seq QC data after Cell Ranger analysis
Supplementary Table 3. Number of cells after filtering likely droplets, doublets, and low-quality cells
Supplementary Table 4. Cell type annotation based on canonical markers
Supplementary Table 5. Overview of number of cell types and cells per individual
Supplementary Table 6. Overview of cell types used for eQTL mapping
Supplementary Table 7. Summary of eGenes and significant eQTLs
Supplementary Table 8. Summary of colocalization results using EAS and multi-ancestry summary statistics
Supplementary Table 9. Summary of TWAS results using EAS summary statistics
Supplementary Table 10. Summary of lung cancer susceptibility genes identified in this study
Supplementary Table 11. Overview of significant dynamic eQTLs results
Supplementary Table 12. Beta approximation from xCELLigence
Supplementary Table 13. Number of zero counts after filtering lowly expressed genes
Supplementary Table 14. Details of gRNA plasmid used for CRISPRi experiments
Supplementary Table 15. Details of shRNA plasmids used for cell growth assays

## Sheet: STable1
Supplementary Table 1. Baseline characteristics of tumor-distant normal lung tissues collected in this study
Individual ID	ID of of individuals in the dataset
Age	Age at diagnosis
Pathology	Lung adenocarcinoma subtypes or beign lung lesion types
Lung adenocarcinoma stage	Based on the 8th edition of the American Joint Committee on Cancer (AJCC) staging manual
Individual ID	Age (year)	Ancestry	Gender	Never-smoker	Pathology	Lung adenocarcinoma stage
NCI-1	57	Asian (Korean)	Female	Y	Adenocarcinoma, acinar predominant	IA2
NCI-2	57	Asian (Korean)	Female	Y	Adenocarcinoma, minimally invasive	IA1
NCI-5	59	Asian (Korean)	Female	Y	Adenocarcinoma, minimally invasive	IA1
NCI-7	47	Asian (Korean)	Female	Y	Adenocarcinoma, complex glandular predominant	IIIA
NCI-9	78	Asian (Korean)	Female	Y	Invasive mucinous adenocarcinoma	IA2
NCI-10	74	Asian (Korean)	Female	Y	Adenocarcinoma, acinar predominant	IIB
NCI-11	63	Asian (Korean)	Female	Y	Adenocarcinoma, acinar predominant	IA2
NCI-12	65	Asian (Korean)	Female	Y	Adenocarcinoma, papillary predominant	IA2
NCI-13	62	Asian (Korean)	Female	Y	Adenocarcinoma, acinar predominant	IA2
NCI-14	73	Asian (Korean)	Female	Y	Adenocarcinoma, minimally invasive	IA1
NCI-15	61	Asian (Korean)	Female	Y	Adenocarcinoma, acinar predominant	IA1
NCI-16	56	Asian (Korean)	Female	Y	Adenocarcinoma, acinar predominant	IA2
NCI-17	68	Asian (Korean)	Female	Y	Adenocarcinoma, lepidic predominant	IA1
NCI-18	48	Asian (Korean)	Female	Y	Adenocarcinoma, acinar predominant	IA1
NCI-19	65	Asian (Korean)	Female	Y	Adenocarcinoma, micropapillary predominant and mucinous feature, with multiple satellite tumor nodules	IIIB
NCI-20	55	Asian (Korean)	Female	Y	Adenocarcinoma, minimally invasive	IA1
NCI-21	60	Asian (Korean)	Female	Y	Adenocarcinoma, acinar predominant	IA2
NCI-22	44	Asian (Korean)	Female	Y	Adenocarcinoma, acinar predominant	IIB
NCI-23	52	Asian (Korean)	Female	Y	Adenocarcinoma, acinar predominant	IB
NCI-24	77	Asian (Korean)	Female	Y	Adenocarcinoma, papillary predominant	IA1
NCI-25	64	Asian (Korean)	Female	Y	Adenocarcinoma, lepidic predominant	IA2
NCI-26	54	Asian (Korean)	Female	Y	Non-lung cancer, nodular dense fibrosis
NCI-27	68	Asian (Korean)	Female	Y	Adenocarcinoma, acinar predominant	IA2
NCI-29	78	Asian (Korean)	Female	Y	Adenocarcinoma, acinar predominant	IIA
NCI-30	50	Asian (Korean)	Female	Y	Adenocarcinoma, complex glandular predominant	IIB
NCI-31	69	Asian (Korean)	Female	Y	Adenocarcinoma, acinar predominant	IV
NCI-32	75	Asian (Korean)	Female	Y	Adenocarcinoma, complex glandular predominant	IIB
NCI-33	62	Asian (Korean)	Female	Y	Adenocarcinoma, papillary predominant	IIA
NCI-34	61	Asian (Korean)	Female	Y	Adenocarcinoma, minimally invasive	IA1
NCI-35	57	Asian (Korean)	Female	Y	Adenocarcinoma, minimally invasive	IA1
NCI-36	67	Asian (Korean)	Female	Y	Adenocarcinoma, lepidic predominant	IA2
NCI-37	63	Asian (Korean)	Female	Y	Adenocarcinoma, papillary predominant	IA2
NCI-38	74	Asian (Korean)	Female	Y	Adenocarcinoma, micropapillary predominant	IB
NCI-39	45	Asian (Korean)	Female	Y	Adenocarcinoma, acinar predominant	IA2
NCI-40	69	Asian (Korean)	Female	Y	Adenocarcinoma, papillary predominant	IA2
NCI-41	71	Asian (Korean)	Female	Y	Adenocarcinoma, acinar predominant	IA2
NCI-42	69	Asian (Korean)	Female	Y	Invasive mucinous adenocarcinoma	IA1
NCI-43	70	Asian (Korean)	Female	Y	Adenocarcinoma, papillary predominant	IA2
NCI-44	57	Asian (Korean)	Female	Y	Adenocarcinoma, acinar predominant	IA3
NCI-45	66	Asian (Korean)	Female	Y	Adenocarcinoma, acinar predominant	IA2
NCI-46	73	Asian (Korean)	Female	Y	Adenocarcinoma, micropapillary predominant	IA3
NCI-48	73	Asian (Korean)	Female	Y	Adenocarcinoma, lepidic predominant	IA1
NCI-49	69	Asian (Korean)	Female	Y	Adenocarcinoma, lepidic predominant	IA1
NCI-50	55	Asian (Korean)	Female	Y	Adenocarcinoma, papillary predominant	IA3
NCI-52	74	Asian (Korean)	Female	Y	Invasive mucinous adenocarcinoma	IIB
NCI-53	57	Asian (Korean)	Female	Y	Adenocarcinoma, acinar predominant	IA3
NCI-54	69	Asian (Korean)	Female	Y	Adenocarcinoma, papillary predominant	IA2
NCI-56	55	Asian (Korean)	Female	Y	Adenocarcinoma, minimally invasive	IA1
NCI-57	74	Asian (Korean)	Female	Y	Adenocarcinoma, acinar predominant	IA2
NCI-58	55	Asian (Korean)	Female	Y	Adenocarcinoma, papillary predominant	IA2
NCI-59	64	Asian (Korean)	Female	Y	Adenocarcinoma, papillary predominant	IA2
NCI-60	60	Asian (Korean)	Female	Y	Adenocarcinoma, papillary predominant	IA2
NCI-61	67	Asian (Korean)	Female	Y	Adenocarcinoma, complex glandular predominant	IA3
NCI-62	66	Asian (Korean)	Female	Y	Adenocarcinoma, lepidic predominant	IA1
NCI-63	60	Asian (Korean)	Female	Y	Adenocarcinoma, micropapillary predominant	IIB
NCI-64	77	Asian (Korean)	Female	Y	Invasive mucinous adenocarcinoma	IA2
NCI-65	54	Asian (Korean)	Female	Y	Adenocarcinoma, lepidic predominant	IA1
NCI-67	58	Asian (Korean)	Female	Y	Mucinous adenocarcinoma	IA1
NCI-68	29	Asian (Korean)	Female	Y	Adenocarcinoma, acinar predominant	IA2
NCI-69	61	Asian (Korean)	Female	Y	Adenocarcinoma, minimally invasive	IA1
NCI-70	67	Asian (Korean)	Female	Y	Adenocarcinoma, acinar predominant	IA3
NCI-71	52	Asian (Korean)	Female	Y	Non-lung cancer, multifocal interstitial fibrosis
NCI-72	72	Asian (Korean)	Female	Y	Adenocarcinoma, acinar predominant	IA2
NCI-73	69	Asian (Korean)	Female	Y	Adenocarcinoma, lepidic predominant	IA1
NCI-74	65	Asian (Korean)	Female	Y	Adenocarcinoma, papillary predominant	IA3
NCI-75	69	Asian (Korean)	Female	Y	Adenocarcinoma, minimally invasive	IA1
NCI-76	79	Asian (Korean)	Female	Y	Adenocarcinoma, complex glandular predominant	IIIA
NCI-77	73	Asian (Korean)	Female	Y	Invasive mucinous adenocarcinoma	IB
NCI-78	71	Asian (Korean)	Female	Y	Adenocarcinoma, lepidic predominant	IA1
NCI-79	58	Asian (Korean)	Female	Y	Adenocarcinoma, papillary predominant	IB
NCI-80	63	Asian (Korean)	Female	Y	Adenocarcinoma, acinar predominant	IB
NCI-81	60	Asian (Korean)	Female	Y	Adenocarcinoma, papillary predominant	IA2
NCI-82	67	Asian (Korean)	Female	Y	Adenocarcinoma, acinar predominant	IA2
NCI-83	63	Asian (Korean)	Female	Y	Adenocarcinoma, acinar predominant	IA2
NCI-84	81	Asian (Korean)	Female	Y	Adenocarcinoma, acinar predominant	IA2
NCI-85	68	Asian (Korean)	Female	Y	non-lung cancer, Chronic inflammatory infiltrates with necrosis
NCI-86	73	Asian (Korean)	Female	Y	Adenocarcinoma, complex glandular predominant	IIB
NCI-87	66	Asian (Korean)	Female	Y	Adenocarcinoma, acinar predominant	IA2
NCI-88	73	Asian (Korean)	Female	Y	Adenocarcinoma, acinar predominant	IA2
NCI-89	72	Asian (Korean)	Female	Y	Adenocarcinoma, solid predominant	IIIB
NCI-90	68	Asian (Korean)	Female	Y	Adenocarcinoma, acinar predominant	IB
NCI-91	61	Asian (Korean)	Female	Y	Non-lung cancer, Lymphoplasma cell infiltrates
NCI-92	57	Asian (Korean)	Female	Y	Adenocarcinoma, minimally invasive	IA1
NCI-93	54	Asian (Korean)	Female	Y	Adenocarcinoma, solid predominant	IIIA
NCI-94	62	Asian (Korean)	Female	Y	Adenocarcinoma, papillary predominant	IA2
NCI-95	47	Asian (Korean)	Female	Y	Adenocarcinoma, acinar predominant	IA2
NCI-96	71	Asian (Korean)	Female	Y	Adenocarcinoma, lepidic predominant	IA2
NCI-97	80	Asian (Korean)	Female	Y	Adenocarcinoma, acinar predominant	IIA
NCI-98	57	Asian (Korean)	Female	Y	Adenocarcinoma, acinar predominant	IA2
NCI-99	62	Asian (Korean)	Female	Y	Adenocarcinoma, minimally invasive	IA1
NCI-100	66	Asian (Korean)	Female	Y	Adenocarcinoma, minimally invasive	IA1
NCI-101	63	Asian (Korean)	Female	Y	Adenocarcinoma, minimally invasive	IA1
NCI-102	42	Asian (Korean)	Female	Y	Adenocarcinoma, acinar predominant	IA2
NCI-103	63	Asian (Korean)	Female	Y	Adenocarcinoma, acinar predominant	IA2
NCI-104	63	Asian (Korean)	Female	Y	Adenocarcinoma, acinar predominant	IA1
NCI-105	66	Asian (Korean)	Female	Y	Adenocarcinoma, acinar predominant	IB
NCI-106	44	Asian (Korean)	Female	Y	Adenocarcinoma, lepidic predominant	IA1
NCI-107	78	Asian (Korean)	Female	Y	Adenocarcinoma, acinar predominant	IA2
NCI-108	65	Asian (Korean)	Female	Y	Adenocarcinoma, minimally invasive	IA1
NCI-109	62	Asian (Korean)	Female	Y	Adenocarcinoma, micropapillary predominant	IIIA
NCI-110	68	Asian (Korean)	Female	Y	Adenocarcinoma, acinar predominant	IV
NCI-111	59	Asian (Korean)	Female	Y	Adenocarcinoma, acinar predominant	IA1
NCI-112	53	Asian (Korean)	Female	Y	Adenocarcinoma, in situ	0 (TisN0)
NCI-113	70	Asian (Korean)	Female	Y	Mucinous adenocarcinoma	IA1
NCI-114	68	Asian (Korean)	Female	Y	Adenocarcinoma, acinar predominant	IA1
NCI-115	44	Asian (Korean)	Female	Y	Adenocarcinoma, lepidic predominant	IA1
NCI-116	68	Asian (Korean)	Female	Y	Adenocarcinoma, lepidic predominant	IA1
NCI-117	60	Asian (Korean)	Female	Y	Adenocarcinoma, papillary predominant	IA1
NCI-119	67	Asian (Korean)	Female	Y	Adenocarcinoma, solid predominant	IA3
NCI-120	67	Asian (Korean)	Female	Y	Adenocarcinoma, papillary predominant	IA2
NCI-121	75	Asian (Korean)	Female	Y	Invasive mucinous adenocarcinoma	IA2
NCI-122	71	Asian (Korean)	Female	Y	Invasive mucinous adenocarcinoma	IA2
NCI-123	68	Asian (Korean)	Female	Y	Adenocarcinoma, minimally invasive	IA1
NCI-124	77	Asian (Korean)	Female	Y	Adenocarcinoma, papillary predominant	IA3
NCI-125	67	Asian (Korean)	Female	Y	Adenocarcinoma, acinar predominant	IA2
NCI-126	73	Asian (Korean)	Female	Y	Adenocarcinoma, in situ	0 (TisN0)
NCI-127	67	Asian (Korean)	Female	Y	Adenocarcinoma, papillary predominant	IA2
NCI-128	72	Asian (Korean)	Female	Y	Adenocarcinoma, acinar predominant	IA2
NCI-129	58	Asian (Korean)	Female	Y	Adenocarcinoma, acinar predominant	IA3
NCI-130	61	Asian (Korean)	Female	Y	Adenocarcinoma, lepidic predominant	IA1
NCI-132	63	Asian (Korean)	Female	Y	Adenocarcinoma, complex glandular predominant	IIB
NCI-133	74	Asian (Korean)	Female	Y	Adenocarcinoma, minimally invasive	IA1
NCI-134	78	Asian (Korean)	Female	Y	Adenocarcinoma, lepidic predominant	IA2
NCI-135	68	Asian (Korean)	Female	Y	Adenocarcinoma, complex glandular predominant	IIB
NCI-136	61	Asian (Korean)	Female	Y	Adenocarcinoma, micropapillary predominant	IA3
NCI-137	73	Asian (Korean)	Female	Y	Adenocarcinoma, complex glandular predominant	IIIB
NCI-138	69	Asian (Korean)	Female	Y	Adenocarcinoma, complex glandular predominant	1B
NCI-139	71	Asian (Korean)	Female	Y	Adenocarcinoma, acinar predominant	1B
NCI-140	69	Asian (Korean)	Female	Y	Adenocarcinoma, minimally invasive	IA1

## Sheet: STable2
Supplementary Table 2. Overview of scRNA-seq QC data after Cell Ranger analysis
Q30 bases in barcode	Bases with Q30 score (99.9% accuracy for a base call)
Batch ID	Estimated Number of Cells	Number of Reads	Mean Reads Per Cell	Median Genes per Cell	Valid Barcodes	Q30 bases in barcode	Confidently mapped reads
NCI1257	11149	935625734	83290	3710	0.951	0.938	0.902
NCI1257_II	10237	267188061	26100	2567	0.972	0.975	0.925
NCI9_16	18512	387678204	20942	1620	0.979	0.969	0.872
NCI17_22	31057	1287912583	41469	2774	0.979	0.951	0.936
NCI23_29	51247	1171212794	22854	2369	0.979	0.95	0.943
NCI30_35	22889	914537009	39955	1967	0.984	0.95	0.945
NCI36_41	26968	1108482699	41104	2463	0.98	0.95	0.947
NCI42_47	31942	1316524088	41216	1859	0.982	0.952	0.939
NCI48_54	28501	1143354374	40116	3256	0.976	0.95	0.93
NCI56_61	25870	878790838	33969	2164	0.982	0.95	0.942
NCI62_68	30666	928657225	30283	2199	0.984	0.95	0.95
NCI69_74	28191	1023854890	36319	2203	0.982	0.95	0.95
NCI75_80	33603	1016870382	30261	2069	0.981	0.95	0.942
NCI81_86	31975	1258075464	39346	2440	0.982	0.959	0.946
NCI87_92	27570	1123232753	40741	1725	0.983	0.957	0.95
NCI93_98	29990	1065789785	35538	2749	0.978	0.956	0.926
NCI99_104	31392	1037119036	33038	2415	0.982	0.955	0.944
NCI105_110	24531	924867434	37702	2355	0.98	0.958	0.933
NCI111_116	32963	1006792830	30543	2758	0.979	0.955	0.94
NCI117_123	21220	945824029	44572	2357	0.971	0.959	0.927
NCI124_129	18563	844053200	45470	2707	0.981	0.957	0.94
NCI130_135	28457	955936006	33592	1981	0.975	0.96	0.945
NCI136_140	22597	1143283195	50594	1869	0.978	0.96	0.941
Median	28191	1016870382	37702	2357	0.98	0.955	0.941
Max	51247	1316524088	83290	3710	0.984	0.975	0.95
Min	10237	267188061	20942	1620	0.951	0.938	0.872

## Sheet: STable3
Supplementary Table 3. Number of cells after filtering likely droplets, doublets, and low-quality cells
Droplet Removal	Number of remaining cells after filtering out empty droplets dected by DropletQC
Doublet Removal	Number of remaining cells after filtering out doublets marked by Scrublet, Demuxlet, Vireo
Low Quality Cells	Number of remaining cells after filtering out remaining low quality cells
Final	Number of remaining cells after applying all the QC filters
Batch ID	Estimated Number of Cells	Droplet Removal	Doublet Removal	Low Quality Cells	Final
NCI1257	11149	10787	9608	8421	8393
NCI1257_II	10237	9549	8910	8103	8049
NCI9_16	18512	14918	11956	11193	11100
NCI17_22	31057	28851	20314	19373	19294
NCI23_29	51247	48382	27992	27176	26888
NCI30_35	22889	16741	13529	13211	13099
NCI36_41	26968	23652	17594	17082	16968
NCI42_47	31942	28515	15411	14392	12254
NCI48_54	28501	26685	19538	18288	18090
NCI56_61	25870	22402	17375	16532	16444
NCI62_68	30666	25733	17853	17211	17073
NCI69_74	28191	17788	16301	15723	15590
NCI75_80	33603	29625	16924	16255	16157
NCI81_86	31975	26751	19259	18242	18145
NCI87_92	27570	23468	17573	16925	16805
NCI93_98	29990	28196	19634	17872	17743
NCI99_104	31392	27597	20442	19680	19584
NCI105_110	24531	21007	15780	14592	14525
NCI111_116	32963	30934	20839	19772	19652
NCI117_123	21220	17751	13990	13042	12921
NCI124_129	18563	15726	13203	12012	11936
NCI130_135	28457	23707	17872	17226	17135
NCI136_140	22597	17505	12922	12349	12282
Total	620090	536270	384819	364672	360127

## Sheet: STable4
Supplementary Table 4. Cell type annotation based on canonical markers
Cell Type	The cell type annotation based on final markers.
N	Number of cells for each cell type.
Category Level Markers	Markers used to distinguish the four cell category
Published Markers	Curated list of markers from previous publication
NSForest Markers	Markers which are "necessary and sufficient" to distinguish one cell type from the rest based on NSForest analysis
Cell type level distinguishing markers	Markers used for final cell type annotation curated from published and NSForest markers
Marker Reference	The references of cell-type-level canonical markers, presented by PMID.
Cell Category	Cell Type	Cell Type Abbreviation	N	Category Level Markers	Published Markers	NSForest Markers	Cell type level distinguishing markers	Marker reference
Endothelial	EC Aerocyte Capillary	EC_aero_cap	1607	CLDN5	SOSTDC1, CA4, EDNRB, TBX2, APLN	HPGD, TBX2	HPGD, TBX2,SOSTDC1, APLN, CA4	PMID: 34088715; PMID: 33057196; PMID: 39266564; PMID: 34030460; PMID: 37291214
Endothelial	EC Arterial	EC_art	15958	CLDN5	DKK2, IGFBP3, GJA5	DKK2, CLDN5	DKK2,GJA5, IGFBP3	PMID: 34088715; PMID: 39266564; PMID: 37291214
Endothelial	EC General Capillary	EC_gen_cap	2246	CLDN5	IL7R, FCN3, CA4, APLNR, KIT	FCN3, IL7R	FCN3, IL7R,KIT, CA4	PMID: 34088715; PMID: 37205391,PMID: 39266564, PMID: 37291214
Endothelial	EC Venous Pulmonary	EC_ven_pul	7019	CLDN5	CPE, C7, ACKR1	RGS5, CPE	RGS5, CPE,C7	PMID: 34088715; PMID: 37291214
Endothelial	EC Venous Systemic	EC_ven_sys	5553	CLDN5	ZNF385D, OLFM1, ACKR1	SELE, ZNF385D	SELE, ZNF385D,OLFM1	PMID: 34088715; PMID: 37291214
Endothelial	Lymphatic EC Mature	Lym_EC_mat	27254	CLDN5	CCL21, TFF3, MMRN1, LYVEI, PROX1, NR2F2	CCL21, MMRN1	CCL21, MMRN1,LYVE1	PMID: 34088715; PMID: 37291214
Endothelial	Lymphatic EC Proliferating	Lym_EC_pro	1079	CLDN5	CCL21, TFF3, MMRN1, MKI67, TOP2A, PROX1	SCG3	SCG3,TOP2A, MKI67	PMID: 34088715; PMID: 37291214
Epithelial	Alveolar Transitional Cells	Alv_trans	22951	EPCAM	SFTPB, SCGB3A2, SFTA2, SFTPDF, AGER, MGP, SOX4, KLK11	GPC5, AC019117.1, CLIC5, SFTPB, CAV1	GPC5, CLIC5, SFTPB, CAV1,AGER, SFTPC, SCGB3A2	PMID: 34088715; PMID: 39266564; PMID: 37291214
Epithelial	AT1	AT1	25053	EPCAM	CLIC5, SPOCK2, TIMP3, AGER, CAV1, RTKN2, SCEL, ELOB, ATP5MD	RTKN2, AGER	RTKN2, AGER,SPOCK2, TIMP3, CAV1	PMID: 34088715; PMID: 35355013; PMID: 39266564; PMID: 37291214
Epithelial	AT2	AT2	24506	EPCAM	MFSD2A, C8orf4, C11orf96, SFTPD, SFTPC, SFTPA2, ABCA3, WIF1, LAMP3, NAPSA, FCN3, IFI27	SFTPA1, SFTPC	SFTPA1, SFTPC,MFSD2A, C11orf96, ABCA3, WIF1	PMID: 34088715; PMID: 35355013; PMID: 32832598; PMID: 39266564
Epithelial	Basal	Basal	13731	EPCAM	KRT15, KRT17, TP63, KRT5, S100A2	KRT17, IGFBP2	KRT17, IGFBP2,S100A2, KRT15, KRT5	PMID: 34088715; PMID: 35355013; PMID: 39266564; PMID: 37291214
Epithelial	Club	Club	21963	EPCAM	CYP2F1, SCGB3A1, BPIFB1, SCGB3A2, LCN2, TSPAN8	SCGB1A1, SCGB3A2	SCGB1A1, SCGB3A2,SCGB3A1, CYP2F1, BPIFB1	PMID: 34088715; PMID: 35355013; PMID: 39266564; PMID: 37291214
Epithelial	Goblet	Goblet	12416	EPCAM	BPIFB1, C16orf89, NPDC1, MUC5B, ANKRD36C, RIMS1, SPDEF, FOXQ1, MUC5AC	BPIFB1, SCGB3A1	BPIFB1, SCGB3A1,MUC5B, MUC5AC, ANKRD36C	PMID: 34088715; PMID: 34044844; PMID: 39266564; PMID: 37291214
Epithelial	Multiciliated	Multiciliated	29054	EPCAM	RSPH1, C20orf85, C9orf24, FOXJ1, CCDC78, FAM183A, TPPP3, SNTN	CFAP299, LRRIQ1	CFAP299, LRRIQ1,C20orf85, C9orf24, RSPH1	PMID: 34088715; PMID: 37291214
Epithelial	Neuroendocrine	Neuroendocrine	246	EPCAM	CELF3, SLC6A17, CDK5R2, CPE, CHGA, ASCL1	CHGA, GRP	CHGA, GRP,ASCL1, PIEZO2, SLC6A17, CDK5R2	PMID: 34088715; PMID: 35355013; PMID: 36469459; PMID: 37291214
Epithelial	Secretory Transitional Cells	Sec_trans	18234	EPCAM	SFTPB, RNASE1, SFTA1P , LCN2, TSPAN8, SCGB1A1	CTSE, SCGB3A2	CTSE, SCGB3A2,KLK11, MGP	PMID: 34088715; PMID: 35355013; PMID: 37291214
Immune	Alveolar Mph	Alv_mph	19331	PTPRC	CYP27A1, MARCO, FABP4, MSR1	APOC1, LSAMP	LSAMP,MARCO, FABP4	PMID: 34088715, PMID: 37291214
Immune	B Cells	Bcells	767	PTPRC	CD19, MS4A1, VPREB3, PAX5, CD79A	MS4A1, CD79A	MS4A1, CD79A,CD19, VPREB3, PAX5	PMID: 34088715; PMID: 39266564; PMID: 37291214
Immune	CD4+ T Cells	CD4	18709	PTPRC	CD28, CD4, CD40LG, TNFRSF25, IL32	CAMK4, IL7R	CAMK4, IL7R,CD28, CD40LG, TNFRSF25, CD4	PMID: 34088715; PMID: 37291214
Immune	CD8+ T Cells	CD8	14186	PTPRC	CD8A, CD8B, TRGC2, IL32	CD3G, NKG7, CD3D, CXCR4	CD3G, NKG7, CD3D,CD8A, CD8B, TRGC2	PMID: 34088715; PMID: 37291214
Immune	Classical Monocytes	Cla_mono	8839	PTPRC	S100A12, FCN1	S100A12, LYZ	S100A12, LYZ,FCN1	PMID: 34088715; PMID: 37291214
Immune	DC1	DC1	674	PTPRC	CLEC9A, XCR1, CLNK, CSF2RA	C1orf54, CLEC9A	C1orf54, CLEC9A,XCR1, CLNK	PMID: 34088715; PMID: 37291214
Immune	DC2	DC2	3664	PTPRC	PKIB, CLEC10A, CD1E, CSF2RA	CD1C, HLA-DRA	CD1C,PKIB, CLEC10A, CD1E	PMID: 34088715; PMID: 37291214
Immune	Interstitial Mph Perivascular	Int_mph_peri	2461	PTPRC	F13A1, FOLR2	FOLR2, F13A1	FOLR2, F13A1	PMID: 34088715; PMID: 37291214
Immune	Mast Cells	Mast	2282	PTPRC	SLC18A2, RGS13	CPA3, TPSB2	CPA3, TPSB2,SLC18A2, RGS13	PMID: 34088715; PMID: 37291214
Immune	Migratory DCs	Mig_DCs	607	PTPRC	LAD1, CCL19, CSF2RA	CCR7, LAMP3	CCR7, LAMP3,LAD1, CCL19	PMID: 34088715; PMID: 37291214
Immune	Monocyte-derived Mph	Mono_mph	6153	PTPRC	SPP1, HAMP	LILRB4, C15orf48, CYBB	LILRB4,SPP1, HAMP	PMID: 34088715; PMID: 37291214
Immune	NK Cells	NK	33953	PTPRC	GNLY, SPON2, NCAM1, NKG7	KLRF1, GNLY	KLRF1, GNLY,NCAM1, SPON2	PMID: 34088715; PMID: 37291214
Immune	Non-classical Monocytes	Noncla_mono	5392	PTPRC	MTSS1, LILRA5, FCN1	FCN1, LST1, FCGR3A	FCN1, LST1, FCGR3A,MTSS1, LILRA5	PMID: 34088715; PMID: 37291214
Immune	Plasma Cells	Plasma	312	PTPRC	TNFRSF17	JCHAIN	JCHAIN,TNFRSF17	PMID: 34088715; PMID: 37291214
Immune	Plasmacytoid DCs	Plasma_DCs	287	PTPRC	SMPD3, SCT, CSF2RA	SCT, JCHAIN	SCT, JCHAIN,SMPD3	PMID: 34088715; PMID: 37291214
Immune	Proliferating Mph	Pro_mph	316	PTPRC	TYMS, CENPW, MND1, MSR1	SAC3D1, CENPW	SAC3D1, CENPW,TYMS, MND1, MKI67	PMID: 34088715; PMID: 37291214
Immune	Proliferating NK	Pro_NK	389	PTPRC	-	GNLY, HMGB2	GNLY, HMGB2, MKI67	PMID: 34088715
Immune	Proliferating T	Pro_T	474	PTPRC	MKI67, CENPW, TK1	CD3D, HMGB2	CD3D, HMGB2,MKI67, CENPW, TK1	PMID: 34088715; PMID: 37291214
Stromal	Adventitial Fibroblasts	Adv_fib	2313	COL1A2	MFAP5, SCARA5, PI16	MFAP5, CFD	MFAP5,SCARA5, PI16	PMID: 34088715; PMID: 37291214
Stromal	Alveolar Fibroblasts	Alv_fib	2265	COL1A2	SPINT2, LIMCH1, FGFR4	BMP5, NTNG1	BMP5,SPINT2, LIMCH1, FGFR4	PMID: 34088715; PMID: 37291214
Stromal	Mesothelium	Mesothelium	888	COL1A2	KLK11, UPK3B, ITLN1, WT1	PRG4, ITLN1	PRG4, ITLN1, UPK3B, WT1	PMID: 34088715; PMID: 37291214
Stromal	Myofibroblasts	Myo_fib	330	COL1A2	LMOD1, ATP1B1, TYRP1, ITGBL1	ASPN, WIF1	ASPN, WIF1,ITGBL1, TYRP1	PMID: 34088715; PMID: 39266564; PMID: 37291214
Stromal	Peribronchial Fibroblasts	Peri_fib	1203	COL1A2	COL15A1, CXCL14, DIO2	EPHA3, COL14A1, LUM	EPHA3,COL15A1, DIO2	PMID: 34088715; PMID: 37291214
Stromal	Smooth Muscle	SM	3826	COL1A2	MYH11, TINGL1, PLN, ACTA2	TAGLN, ACTA2	TAGLN, ACTA2, PLN, TINAGL1	PMID: 34088715; PMID: 39266564; PMID: 37291214
Stromal	Subpleural Fibroblasts	Sub_fib	1636	COL1A2	MARCKSL1, APOC1, MMP23B	C7, DCN	C7,MARCKSL1, APOC1	PMID: 34088715; PMID: 37291214

## Sheet: STable5
Supplementary Table 5. Overview of number of cell types and cells per individual
Number of Cell Type	Number of cell type (defined as at least one cell) represented in an individual
Endothelial	Number of endothelial cells
Epithelial	Number of epithelial cells
Immune	Number of immune cells
Stromal	Number of stromal cells
Sample ID	Number of Cell Type	Endothelial	Epithelial	Immune	Stromal	Total
NCI-1	40	1305	841	1142	314	3602
NCI-2	39	1891	451	1640	208	4190
NCI-5	38	891	1282	1813	137	4123
NCI-7	38	773	862	2651	241	4527
NCI-9	36	435	712	431	56	1634
NCI-10	32	101	217	704	37	1059
NCI-11	38	136	438	518	138	1230
NCI-12	32	167	169	531	8	875
NCI-13	39	320	379	578	260	1537
NCI-14	36	442	735	678	110	1965
NCI-15	26	281	330	6	65	682
NCI-16	34	334	708	1010	66	2118
NCI-17	39	239	1605	1310	201	3355
NCI-18	38	239	1477	1068	158	2942
NCI-19	40	481	1872	1307	108	3768
NCI-20	38	310	1628	1090	103	3131
NCI-21	39	804	1041	1159	95	3099
NCI-22	41	684	1026	1070	219	2999
NCI-23	40	906	4731	2169	230	8036
NCI-24	37	331	864	1382	57	2634
NCI-25	40	906	1781	1073	170	3930
NCI-26	39	504	3653	2775	113	7045
NCI-27	39	424	1378	2901	200	4903
NCI-29	31	28	131	179	2	340
NCI-30	39	950	1361	936	159	3406
NCI-31	39	358	1424	910	97	2789
NCI-32	37	130	535	184	20	869
NCI-33	36	159	513	437	32	1141
NCI-34	36	463	1209	1480	53	3205
NCI-35	39	263	713	684	29	1689
NCI-36	35	103	193	963	10	1269
NCI-37	40	1202	1437	1640	421	4700
NCI-38	37	584	2490	885	37	3996
NCI-39	40	746	1416	1509	100	3771
NCI-40	35	56	185	231	13	485
NCI-41	41	591	1026	1052	78	2747
NCI-42	40	304	2811	749	65	3929
NCI-43	36	251	1420	558	97	2326
NCI-44	38	393	341	613	19	1366
NCI-45	41	557	1091	642	35	2325
NCI-46	38	292	1247	707	62	2308
NCI-48	37	473	1294	816	24	2607
NCI-49	40	367	1469	730	148	2714
NCI-50	38	765	1204	982	150	3101
NCI-52	40	568	1984	724	113	3389
NCI-53	41	859	1632	842	95	3428
NCI-54	39	831	1162	803	55	2851
NCI-56	39	532	586	674	30	1822
NCI-57	31	120	402	166	29	717
NCI-58	37	709	840	561	154	2264
NCI-59	38	262	995	767	94	2118
NCI-60	35	157	2336	1172	42	3707
NCI-61	34	823	4575	261	157	5816
NCI-62	39	273	1553	910	87	2823
NCI-63	37	676	1136	640	120	2572
NCI-64	40	242	1443	871	104	2660
NCI-65	39	507	994	721	174	2396
NCI-67	40	647	1954	752	90	3443
NCI-68	40	1103	1111	864	101	3179
NCI-69	38	344	1169	673	156	2342
NCI-70	37	842	1358	485	108	2793
NCI-71	39	886	354	916	48	2204
NCI-72	41	735	1628	870	81	3314
NCI-73	37	552	552	880	183	2167
NCI-74	36	1149	940	558	123	2770
NCI-75	40	789	1950	1688	114	4541
NCI-76	41	152	1313	654	51	2170
NCI-77	37	63	878	534	25	1500
NCI-78	40	851	2770	819	147	4587
NCI-79	39	222	1405	489	46	2162
NCI-80	36	223	536	362	76	1197
NCI-81	38	501	2276	882	170	3829
NCI-82	39	470	2691	1075	68	4304
NCI-83	36	1343	1285	926	32	3586
NCI-84	36	46	156	653	21	876
NCI-85	37	130	1704	543	62	2439
NCI-86	36	202	2148	745	16	3111
NCI-87	37	1133	1316	832	83	3364
NCI-88	38	340	1477	705	139	2661
NCI-89	41	706	1054	998	184	2942
NCI-90	38	258	856	875	68	2057
NCI-91	38	283	1028	765	93	2169
NCI-92	40	189	2251	1114	58	3612
NCI-93	41	967	1937	978	122	4004
NCI-94	38	697	1041	700	103	2541
NCI-95	39	537	938	945	55	2475
NCI-96	39	591	1100	796	139	2626
NCI-97	38	493	2192	1121	102	3908
NCI-98	39	470	752	948	19	2189
NCI-99	37	696	1757	1071	77	3601
NCI-100	39	261	1854	1133	158	3406
NCI-101	39	563	1582	1287	54	3486
NCI-102	40	486	1213	1010	166	2875
NCI-103	39	455	1314	1020	105	2894
NCI-104	39	261	1957	1047	57	3322
NCI-105	37	145	523	378	38	1084
NCI-106	40	271	1090	573	166	2100
NCI-107	40	698	1212	579	60	2549
NCI-108	37	233	2048	189	102	2572
NCI-109	38	227	2478	573	31	3309
NCI-110	41	214	1245	1414	38	2911
NCI-111	33	915	816	335	77	2143
NCI-112	39	1378	2318	1012	301	5009
NCI-113	36	617	2192	961	106	3876
NCI-114	37	484	1919	912	142	3457
NCI-115	38	684	1876	810	104	3474
NCI-116	33	175	1066	434	18	1693
NCI-117	35	303	507	1347	27	2184
NCI-119	39	208	1521	1443	89	3261
NCI-120	29	16	10	528	4	558
NCI-121	41	650	1755	1572	223	4200
NCI-122	35	23	204	920	11	1158
NCI-123	37	122	665	748	25	1560
NCI-124	38	181	1329	1037	51	2598
NCI-125	41	203	1018	843	92	2156
NCI-126	33	83	146	1383	11	1623
NCI-127	35	91	444	368	32	935
NCI-128	37	322	1215	1084	63	2684
NCI-129	39	354	1416	887	173	2830
NCI-130	41	373	1440	1111	105	3029
NCI-132	41	643	2030	1688	169	4530
NCI-133	40	263	2274	1137	65	3739
NCI-134	38	324	1366	1400	94	3184
NCI-135	37	71	1312	1254	16	2653
NCI-136	39	379	1485	1123	67	3054
NCI-137	38	317	949	839	98	2203
NCI-138	32	280	584	413	24	1301
NCI-139	35	115	1292	588	32	2027
NCI-140	39	220	1284	1195	108	2807

## Sheet: STable6
Supplementary Table 6. Overview of cell types used for eQTL mapping
#PF	Optimized number of PEER factors used as covariates alongside age and three genotype PCs in each cell type
Lineage	Cell Type	n Donors With ≥5 Cells	Mean Cells Per Donor	Median Cells Per Donor	Max Cells Per Donor	Total Cells	#PF
Immune	NK Cells	128	265.258	233.5	1024	33953	18
Epithelial	Multiciliated	128	226.977	184.5	758	29053	20
Endothelial	Lymphatic EC Mature	128	212.906	167	1657	27252	20
Epithelial	Alveolar Transitional Cells	128	179.289	124	1168	22949	20				`
Epithelial	Club	128	171.578	149	559	21962	16
Endothelial	EC Arterial	128	124.641	91	571	15954	18
Epithelial	Basal	128	107.266	86	527	13730	20
Immune	Alveolar Mph	127	152.205	127	863	19330	20
Immune	CD4 T Cells	127	147.26	112	856	18702	14
Epithelial	Secretory Transitional Cells	127	143.535	119	741	18229	20
Endothelial	Classical Monocytes	127	69.5669	59	376	8835	20
Epithelial	AT2	126	194.452	129	2186	24501	20
Immune	CD8 T cells	126	112.548	72	733	14181	12
Epithelial	Goblet	126	98.5079	73	531	12412	20
Immune	Monocyte-derived Mph	125	49.144	36	336	6143	20
Epithelial	AT1	124	201.944	126.5	2372	25041	20
Immune	Non-classical Monocytes	123	43.7236	35	295	5378	16
Immune	DC2	123	29.7236	25	117	3656	16
Endothelial	EC Venous Pulmonary	120	58.3083	38	213	6997	10
Endothelial	EC Venous Systemic	117	47.2051	30	191	5523	10
Stromal	Smooth Muscle	114	33.3158	23	130	3798	8
Immune	Intertitial Mph Perivascular	111	21.8198	17	156	2422	8
Immune	Mast Cells	101	21.9901	15	167	2221	8
Stromal	Adventitial Fibroblasts	96	23.4167	16.5	138	2248	12
Stromal	Alveolar Fibroblasts	92	23.8587	14	181	2195	12
Stromal	Subpleural Fibroblasts	89	17.6629	10	113	1572	4
Endothelial	EC General Capillary	82	26.061	15	131	2137	4
Stromal	Peribronchial Fibroblasts	82	13.5122	10	59	1108	2
Endothelial	Lymphatic EC Proliferating	82	11.9512	9	43	980	8
Immune	B Cells	63	10.127	8	34	638	6
Endothelial	EC Aerocyte Capillary	58	26.1207	13.5	281	1515	2
Immune	DC1	57	9.07018	8	26	517	8
Immune	Migratory DCs	48	8.91667	8	26	428	2

## Sheet: STable7
Supplementary Table 7. Summary of eGenes and significant eQTLs
Lineage	Cell Type	# of eGenes (FDR < 0.05)	# of significant SNP-gene pairs (pval_nominal < pval_nominal threshold)
Endothelial	EC Aerocyte Capillary	3	505
Endothelial	EC Arterial	143	23292
Endothelial	EC General Capillary	7	1360
Endothelial	EC Venous Pulmonary	66	11708
Endothelial	EC Venous Systemic	53	10902
Endothelial	Lymphatic EC Mature	339	43178
Endothelial	Lymphatic EC Proliferating	18	2887
Epithelial	Alveolar Transitional Cells	265	34699
Epithelial	AT1	369	45345
Epithelial	AT2	392	51557
Epithelial	Basal	176	22230
Epithelial	Club	390	48321
Epithelial	Goblet	232	31745
Epithelial	Multiciliated	715	88105
Epithelial	Secretory Transitional Cells	275	37178
Immune	Alveolar Mph	711	106445
Immune	B Cells	6	2346
Immune	CD4+ T Cells	139	20634
Immune	CD8+ T Cells	122	20568
Immune	Classical Monocytes	247	37201
Immune	DC1	13	2902
Immune	DC2	102	21691
Immune	Interstitial Mph Perivascular	32	10912
Immune	Mast Cells	6	448
Immune	Migratory DCs	4	759
Immune	Monocyte-derived Mph	144	26749
Immune	NK Cells	302	41330
Immune	Non-classical Monocytes	157	25317
Stromal	Adventitial Fibroblasts	12	1212
Stromal	Alveolar Fibroblasts	10	975
Stromal	Peribronchial Fibroblasts	6	751
Stromal	Smooth Muscle	16	1828
Stromal	Subpleural Fibroblasts	5	798

## Sheet: STable8
Supplementary Table 8. Summary of colocalization results using EAS and multi-ancestry summary statistics
Study	GWAS study where summary statistics were taken from
Trait	Trait of summary statistics
Locus	Locus of the colocalized signal between GWAS and eQTL
PP.H4	Posterior probability of hypothesis 4 (two traits share one causal variant) by coloc
Colocalized SNP	SNP associated with both traits
Colocalized Gene	Gene associated with colocalized SNP
Study	Trait	Locus	Cell Type	PP.H4	Colocalized SNP	Colocalized SNP Position (hg38)	Ref	Alt	Colocalized Gene
PMC10220065	Lung Adenocarcinoma	6q22.1	Alv_trans	0.975	rs6937083	117464145	A	T	ROS1
PMC10220065	Lung Adenocarcinoma	6q22.1	AT2	0.986	rs6937083	117464145	A	T	ROS1
PMC10220065	Lung Adenocarcinoma	6q22.1	Sec_trans	0.961	rs6937083	117464145	A	T	ROS1
PMC10220065	Lung Adenocarcinoma	10q25.2	AT2	0.895	rs11196089	112749531	T	C	TCF7L2
PMC10220065	Lung Adenocarcinoma	11p13	Alv_mph	0.753	rs16930094	34500102	C	T	CAT
PMC10220065	Lung Adenocarcinoma	11q23.3	Alv_mph	0.925	rs1629083	118255861	C	T	JAML
PMC10220065	Lung Adenocarcinoma	11q23.3	Mono_mph	0.926	rs1629083	118255861	C	T	JAML
PMC10220065	Lung Adenocarcinoma	11q23.3	Multiciliated	0.758	rs1573559	118233912	G	A	MPZL3
PMC10220065	Lung Adenocarcinoma	12q13.13	Alv_trans	0.988	rs58617820	51949586	T	C	ACVR1B
PMC10220065	Lung Adenocarcinoma	12q13.13	AT1	0.951	rs813470	51958961	G	A	ACVR1B
PMC10220065	Lung Adenocarcinoma	12q13.13	AT2	0.976	rs61914028	51949696	G	A	ACVR1B
PMC10220065	Lung Adenocarcinoma	15q21.2	Multiciliated	0.776	rs12592126	49560031	A	G	FAM227B
PMC10220065	Lung Adenocarcinoma	15q21.2	Alv_trans	0.973	rs12903654	49453480	C	G	SECISBP2L
PMC10220065	Lung Adenocarcinoma	15q21.2	AT2	0.978	rs12903654	49453480	C	G	SECISBP2L
PMC10220065	Lung Adenocarcinoma	15q21.2	Club	0.948	rs7183666	49431684	G	A	SECISBP2L
PMC10220065	Lung Adenocarcinoma	15q21.2	Sec_trans	0.758	rs7183666	49431684	G	A	SECISBP2L
PMC9373844	Lung Cancer	6p21.32	CD4	0.85	rs11757382	32601860	A	C	HLA-DQA1
PMC9373844	Lung Cancer	6p21.32	CD8	0.991	rs11757382	32601860	A	C	HLA-DQA1
PMC9373844	Lung Cancer	6p21.32	NK	0.859	rs11757382	32601860	A	C	HLA-DQA1
PMC9373844	Lung Cancer	6p27	Cla_mono	0.84	rs239935	166998300	G	A	RNASET2
PMC9373844	Lung Cancer	6p27	NK	0.86	rs398278	166974681	A	G	RNASET2
PMC9373844	Lung Cancer	6q22.1	Alv_trans	0.968	rs9374662	117456641	G	A	ROS1
PMC9373844	Lung Cancer	6q22.1	AT2	0.982	rs9374662	117456641	G	A	ROS1
PMC9373844	Lung Cancer	6q22.1	Sec_trans	0.964	rs9374662	117456641	G	A	ROS1
PMC9373844	Lung Cancer	10q25.2	AT2	0.898	rs41292624	112736958	G	A	TCF7L2
PMC9373844	Lung Cancer	11q23.3	Alv_mph	0.778	rs1715456	118252802	A	G	JAML
PMC9373844	Lung Cancer	11q23.3	Mono_mph	0.821	rs1715456	118252802	A	G	JAML
PMC9373844	Lung Cancer	11q23.3	Multiciliated	0.798	rs56356019	118244178	A	G	MPZL3
PMC9373844	Lung Cancer	15q21.1	Alv_trans	0.956	rs79234094	49117330	G	A	SECISBP2L
PMC9373844	Lung Cancer	15q21.1	AT2	0.857	rs79234094	49117330	G	A	SECISBP2L
PMC9373844	Lung Cancer	15q21.1	Club	0.776	rs2413932	49091284	C	T	SECISBP2L
PMC9373844	Lung Cancer	15q21.1	Sec_trans	0.994	rs2413932	49091284	C	T	SECISBP2L
PMC9373844	Lung Adenocarcinoma	2p14	AT2	0.933	rs268853	65250869	C	T	ACTR2
PMC9373844	Lung Adenocarcinoma	6q22.1	Alv_trans	0.96	rs9374662	117456641	G	A	ROS1
PMC9373844	Lung Adenocarcinoma	6q22.1	AT2	0.979	rs9374662	117456641	G	A	ROS1
PMC9373844	Lung Adenocarcinoma	6q22.1	Sec_trans	0.956	rs9374662	117456641	G	A	ROS1
PMC9373844	Lung Adenocarcinoma	8p12	AT1	0.989	rs2439312	32554841	A	G	NRG1
PMC9373844	Lung Adenocarcinoma	10q25.2	AT2	0.902	rs12265047	112728166	G	A	TCF7L2
PMC9373844	Lung Adenocarcinoma	11q23.3	Alv_mph	0.748	rs1715456	118252802	A	G	JAML
PMC9373844	Lung Adenocarcinoma	11q23.3	Mono_mph	0.812	rs1715456	118252802	A	G	JAML
PMC9373844	Lung Adenocarcinoma	11q23.3	Multiciliated	0.803	rs56083337	118261098	A	T	MPZL3
PMC9373844	Lung Adenocarcinoma	15q21.1	Alv_trans	0.991	rs77468143	49084427	T	G	SECISBP2L
PMC9373844	Lung Adenocarcinoma	15q21.1	AT1	0.751	rs77468143	49084427	T	G	SECISBP2L
PMC9373844	Lung Adenocarcinoma	15q21.1	AT2	0.959	rs79234094	49117330	G	A	SECISBP2L
PMC9373844	Lung Adenocarcinoma	15q21.1	Sec_trans	0.892	rs2413932	49091284	C	T	SECISBP2L
PMC9373844	Lung Squamous Cell Carcinoma	22q12.1	Alv_mph	0.95	rs561396424	28781373	C	T	XBP1
PMC9373844	Lung Squamous Cell Carcinoma	22q12.1	Lym_EC_mat	0.72	rs960898	28738571	T	A	XBP1

## Sheet: STable9
Supplementary Table 9. Summary of TWAS results using EAS summary statistics
HSQ	Heritability of the gene
BEST GWAS ID	Full ID of the most significant GWAS SNP in locus
BEST.GWAS.RSID	RSID of most significant GWAS SNP in locus
GWAS.Z	Z-score of the most signficant GWAS SNP in locus
EQTL.ID	Full ID of the most significant eQTL SNP in locus
EQTL.RSID	RSID of most significant eQTL SNP in locus
EQTL.R2	Cross-validation R2 of the best eQTL in the locus
EQTL.Z	Z-score of the best eQTL in the locus
EQTL.GWAS.Z	GWAS z-score for this eQTL
NSNP	Number of SNPs in the locus
NWGT	Number of SNPs that contribute to the weight
MODEL	Best performing model, blup: best linear unbiased prediction; lasso: least absolute shrinkage and selection operator; enet: elastic net; top1: top SNPs
MODELCV.R2	Cross-validation R2 of the best performing model
MODELCV.PV	Cross-validation P-value of the best performing model
TWAS.Z	TWAS Z-score
TWAS.P	TWAS p-value
FDR	Q value calculated by FDR procedure in each cell type
CELLTYPE	ID	ID.NAME	HSQ	BEST.GWAS.ID	BEST.GWAS.RSID	GWAS.Z	EQTL.ID	EQTL.RSID	EQTL.R2	EQTL.Z	EQTL.GWAS.Z	NSNP	NWGT	MODEL	MODELCV.R2	MODELCV.PV	TWAS.Z	TWAS.P	FDR
Cla_mono	ENSG00000065135	GNAI3	0.331	chr1_109898564_G_T	rs143990443	-3.9	chr1_109605179_G_A	rs11587687	0.082633	4.59	0.696	2021	63	enet	0.12	3.1e-05	4.0214	5.78e-05	0.0120047
Alv_mph	ENSG00000138101	DTNB	0.4237	chr2_25537044_T_C	rs476731	-6.21	chr2_25664057_A_G	rs6546345	0.21932	-3.9	-4.313	1638	1	top1	0.22	1.7e-08	4.313	1.61e-05	0.0032039
SM	ENSG00000060971	ACAA1	0.2412	chr3_39103982_C_T	rs11716067	-3.21	chr3_38709699_C_T	rs75074341	-0.00217	-3.48	0.196	2285	2285	blup	0.042	0.016	-3.91	9.22e-05	0.0123548
AT2	ENSG00000173926	MARCH3	0.606	chr5_127196592_G_T	rs248126	-4.52	chr5_126909363_C_T	rs6891329	0.34355	7.47	3.6584	3014	9	lasso	0.44	2.4e-17	4.0889	4.33e-05	0.00319698
Club	ENSG00000173926	MARCH3	0.261	chr5_127196592_G_T	rs248126	-4.52	chr5_127099787_T_C	rs6883106	0.09264	4.56	3.867	3014	1	top1	0.093	0.00028	3.8667	0.00011	0.04455
Sec_trans	ENSG00000173926	MARCH3	0.225	chr5_127196592_G_T	rs248126	-4.52	chr5_127206900_G_A	rs726990	0.10555	-4.31	-4.168	3014	1	top1	0.11	0.00011	4.168	3.07e-05	0.0026709
Alv_fib	ENSG00000234745	HLA-B	0.318	chr6_32233749_A_G	rs3096692	5.77	chr6_31182658_A_G	rs1128175	0.01	3.73	3.5	7790	7790	blup	0.072	0.0057	5.37	7.88e-08	7.8012e-06
Alv_trans	ENSG00000096696	DSP	0.597	chr6_7565652_G_A	rs3778337	4.35	chr6_7564228_C_T	rs1358904	0.40688	-7.55	3.9577	3961	26	enet	0.43	1.8e-17	-3.45105	0.000558	0.0359352
Alv_trans	ENSG00000196735	HLA-DQA1	0.48	chr6_32606581_G_A	rs2760995	6.8	chr6_32610305_C_T	rs674313	0.14116	-5.86	-3.5857	9070	9070	blup	0.18	2.5e-07	4.5627	5.05e-06	0.000542033
Alv_trans	ENSG00000179344	HLA-DQB1	0.451	chr6_32606581_G_A	rs2760995	6.8	chr6_32669220_C_T	rs9274695	0.07744	-4.31	-1.8073	9062	4	lasso	0.089	0.00037	5.4766	4.34e-08	1.18657e-05
Alv_trans	ENSG00000237541	HLA-DQA2	0.666	chr6_32606581_G_A	rs2760995	6.8	chr6_32621638_G_A	rs9271509	0.31187	6.75	2.4703	9122	16	enet	0.32	1.9e-12	5.3819	7.37e-08	1.18657e-05
AT1	ENSG00000096696	DSP	0.795	chr6_7565652_G_A	rs3778337	4.35	chr6_7562999_T_G	rs2076295	0.607443	-8.67	4.0572	3961	1	top1	0.61	9.4e-27	-4.05717	4.97e-05	0.0146349
AT2	ENSG00000096696	DSP	0.835	chr6_7565652_G_A	rs3778337	4.35	chr6_7562999_T_G	rs2076295	0.564095	-8.67	4.0572	3961	13	lasso	0.6	1.3e-26	-4.099	4.14e-05	0.00319698
AT2	ENSG00000047936	ROS1	0.293	chr6_117460113_T_C	rs4946256	-9	chr6_117413370_T_C	rs1321816	0.139038	5.04	-6.2855	2627	24	enet	0.18	5.5e-07	-5.555	2.78e-08	4.10513e-06
Basal	ENSG00000196735	HLA-DQA1	0.284	chr6_32606581_G_A	rs2760995	6.8	chr6_32666737_A_G	rs9274529	0.0071	-4.01	0.88	9070	9070	blup	0.039	0.014	3.866	0.000111	0.0150405
CD8	ENSG00000204525	HLA-C	0.455	chr6_32246690_T_C	rs558295553	5.78	chr6_31274305_T_C	rs7764413	0.095699	5.29	-3.247	7573	7573	blup	0.16	2.2e-06	-4.0291	5.6e-05	0.005404
CD8	ENSG00000196126	HLA-DRB1	0.532	chr6_32606581_G_A	rs2760995	6.8	chr6_32592829_G_A	rs9270556	0.245067	6.44	-1.126	9048	1	lasso	0.37	3.6e-14	-5.4851	4.13e-08	7.9709e-06
Cla_mono	ENSG00000196126	HLA-DRB1	0.755	chr6_32606581_G_A	rs2760995	6.8	chr6_32625390_C_T	rs4587163	0.33539	-7.11	4.555	9048	7	lasso	0.38	5.9e-15	-3.951	7.77e-05	0.0120047
Cla_mono	ENSG00000179344	HLA-DQB1	0.745	chr6_32606581_G_A	rs2760995	6.8	chr6_32666573_T_C	rs1049057	0.22434	-6.08	3.616	9062	1	top1	0.22	1.1e-08	-3.616	0.000299	0.0230978
DC1	ENSG00000231389	HLA-DPA1	0.51	chr6_32606581_G_A	rs2760995	6.8	chr6_33067495_A_G	rs73400034	-0.0148	-3.95	1.4088	9613	9613	blup	0.12	0.0042	-4.8413	1.29e-06	0.00015609
EC_art	ENSG00000196126	HLA-DRB1	0.631	chr6_32606581_G_A	rs2760995	6.8	chr6_32625390_C_T	rs4587163	0.46845	-7.72	4.5551	9048	1	top1	0.47	3.2e-19	-4.5551	5.24e-06	0.00126284
EC_ven_pul	ENSG00000234745	HLA-B	0.511	chr6_32233749_A_G	rs3096692	5.77	chr6_31359924_T_G	rs9378249	0.13362	-5.47	-2.212	7790	13	enet	0.33	5.5e-12	3.451	0.000558	0.022041
EC_ven_pul	ENSG00000196126	HLA-DRB1	0.54	chr6_32606581_G_A	rs2760995	6.8	chr6_32625390_C_T	rs4587163	0.24163	-6.35	4.5551	9048	8	lasso	0.35	6e-13	-4.516	6.3e-06	0.0009954
EC_ven_pul	ENSG00000196735	HLA-DQA1	0.289	chr6_32606581_G_A	rs2760995	6.8	chr6_32603340_A_G	rs9270868	0.0477	-4.86	-1.8856	9070	9070	blup	0.12	6.8e-05	3.575	0.00035	0.0184333
EC_ven_sys	ENSG00000234745	HLA-B	0.54	chr6_32233749_A_G	rs3096692	5.77	chr6_31173746_C_T	rs887468	0.168284	5.43	3.544	7790	14	lasso	0.31	3.9e-11	3.644	0.000269	0.0132707
EC_ven_sys	ENSG00000213719	CLIC1	0.31	chr6_32606581_G_A	rs2760995	6.8	chr6_32689801_T_C	rs7774434	-0.000972	-3.85	3.0868	11501	11501	blup	0.077	0.0014	-4.671	3e-06	0.00038776
EC_ven_sys	ENSG00000196126	HLA-DRB1	0.643	chr6_32606581_G_A	rs2760995	6.8	chr6_32625390_C_T	rs4587163	0.377188	-6.8	4.5551	9048	1	top1	0.38	1.1e-13	-4.555	5.24e-06	0.00038776
Lym_EC_mat	ENSG00000066379	ZNRD1	0.238	chr6_30801788_T_C	rs9380190	-5.67	chr6_30826569_T_C	rs4248151	0.0123	-3.19	-3.877	6127	1	top1	0.012	0.11	3.877	0.000106	0.020564
Lym_EC_mat	ENSG00000146112	PPP1R18	0.316	chr6_30801788_T_C	rs9380190	-5.67	chr6_29993789_A_G	rs17180836	0.0042	-3.56	-1.321	9322	9322	blup	0.024	0.046	5.15	2.6e-07	0.00010088
NK	ENSG00000196126	HLA-DRB1	0.498	chr6_32606581_G_A	rs2760995	6.8	chr6_32592829_G_A	rs9270556	0.03782	5.02	-1.126	9048	9048	blup	0.21	3.5e-08	-5.244	1.57e-07	5.3694e-05
Noncla_mono	ENSG00000112514	CUTA	0.301	chr6_32606581_G_A	rs2760995	6.8	chr6_32451171_T_C	rs9461748	-0.00465	-3.62	-2.549	8313	8313	blup	0.031	0.029	5.039	4.68e-07	0.000110448
Sec_trans	ENSG00000196735	HLA-DQA1	0.392	chr6_32606581_G_A	rs2760995	6.8	chr6_32680396_C_T	rs28746894	0.111344	-5.29	-0.956	9070	9070	blup	0.21	4.5e-08	4.365	1.27e-05	0.0014732
Sec_trans	ENSG00000237541	HLA-DQA2	0.508	chr6_32606581_G_A	rs2760995	6.8	chr6_32621638_G_A	rs9271509	0.187138	6.26	2.47	9122	51	enet	0.26	4.2e-10	4.423	9.71e-06	0.0014732
Sec_trans	ENSG00000047936	ROS1	0.29	chr6_117460113_T_C	rs4946256	-9	chr6_117413370_T_C	rs1321816	0.1512	5.55	-6.2855	2627	12	lasso	0.17	6.7e-07	-6.8603	6.87e-12	2.39076e-09
AT2	ENSG00000105854	PON2	0.496	chr7_95446935_A_G	rs43048	-3.59	chr7_95441175_A_G	rs43039	0.3382	-6.79	-3.403	2379	1	top1	0.34	5.6e-13	3.403	0.000666	0.032782
AT1	ENSG00000157168	NRG1	0.222	chr8_32544576_T_C	rs6468120	-4.35	chr8_32546055_C_T	rs7823498	0.19832	5.25	-3.9738	2766	1	top1	0.2	1.3e-07	-3.974	7.07e-05	0.0146349
AT2	ENSG00000185303	SFTPA2	0.256	chr10_79561274_C_T	rs3758471	-3.9	chr10_79580798_G_A	rs35565917	0.12107	-3.8	-3.8912	2738	1	top1	0.12	3.9e-05	3.8912	9.97e-05	0.00630959
AT2	ENSG00000148737	TCF7L2	0.428	chr10_112749531_T_C	rs11196089	11.16	chr10_112771182_C_A	rs59967370	0.13589	4.61	9.2023	2461	1	top1	0.14	1.3e-05	9.2023	3.5e-20	1.5505e-17
Basal	ENSG00000189319	FAM53B	0.405	chr10_124635640_G_A	rs10901793	5.11	chr10_124513975_G_A	rs17151953	-0.00789	-3.42	0.0676	2614	2614	blup	-0.0057	0.6	-4.355	1.33e-05	0.0036043
CD8	ENSG00000225484	NUTM2B-AS1	0.208	chr10_79561274_C_T	rs3758471	-3.9	chr10_79580798_G_A	rs35565917	0.065449	3.83	-3.891	2827	1	lasso	0.12	3.9e-05	-3.891	9.97e-05	0.00641403
Alv_mph	ENSG00000121691	CAT	0.228	chr11_34507219_C_T	rs766826	5.13	chr11_34499305_G_A	rs12221624	0.08978	-4.65	-4.5751	3276	1	top1	0.09	0.00036	4.5751	4.76e-06	0.00142086
Alv_mph	ENSG00000160593	JAML	0.585	chr11_118233912_G_A	rs1573559	-5.65	chr11_118252802_A_G	rs1715456	0.26587	6.62	-5.5588	3209	1	top1	0.27	3.3e-10	-5.5588	2.72e-08	1.62384e-05
Cla_mono	ENSG00000134825	TMEM258	0.463	chr11_61814184_G_A	rs174559	-4.99	chr11_61753974_C_A	rs520987	0.08215	-4.49	2.298	1559	5	lasso	0.14	9e-06	-3.71	0.000207	0.021321
Lym_EC_mat	ENSG00000134825	TMEM258	0.532	chr11_61814184_G_A	rs174559	-4.99	chr11_61853722_G_A	rs174598	0.134477	4.79	-3.7639	1559	1	top1	0.13	1.2e-05	-3.7639	0.000167	0.0215987
Mono_mph	ENSG00000160593	JAML	0.333	chr11_118233912_G_A	rs1573559	-5.65	chr11_118252802_A_G	rs1715456	0.065509	5.33	-5.559	3209	11	lasso	0.097	0.00025	-5.294	1.2e-07	2.916e-05
Multiciliated	ENSG00000160588	MPZL3	0.379	chr11_118233912_G_A	rs1573559	-5.65	chr11_118260508_C_T	rs7120665	0.102841	4.81	-4.89197	3199	1	top1	0.1	0.00013	-4.892	9.98e-07	0.000597802
Sec_trans	ENSG00000214026	MRPL23	0.501	chr11_1392427_C_T	rs75458016	4.32	chr11_1898750_A_C	rs147081004	0.31219	-6.77	-2.083	3201	6	enet	0.38	9.1e-15	3.3578	0.000786	0.045588
AT2	ENSG00000135503	ACVR1B	0.455	chr12_51954475_A_G	rs7962469	6.09	chr12_51987242_C_A	rs2252518	0.31294	6.89	-5.49659	3760	8	lasso	0.33	8.8e-13	-5.7522	8.81e-09	1.95141e-06
Alv_trans	ENSG00000138593	SECISBP2L	0.463	chr15_49465269_A_G	rs71467682	-4.71	chr15_49246846_A_G	rs12898461	0.262615	6.76	-4.641	2518	30	enet	0.28	5.7e-11	-4.3221	1.55e-05	0.00124775
AT1	ENSG00000138593	SECISBP2L	0.281	chr15_49465269_A_G	rs71467682	-4.71	chr15_49146129_T_C	rs12915792	0.050238	-4.53	3.8257	2518	1	lasso	0.055	0.005	-3.8257	0.00013	0.01794
AT2	ENSG00000138593	SECISBP2L	0.449	chr15_49465269_A_G	rs71467682	-4.71	chr15_49451198_C_T	rs76759927	0.312969	7.03	-4.5101	2518	6	lasso	0.38	8.3e-15	-4.52709	5.98e-06	0.000662285
AT2	ENSG00000128849	CGNL1	0.302	chr15_57349340_T_C	rs7496173	4.1	chr15_57520330_A_G	rs7172031	0.201334	-5.12	-3.5045	3197	1	top1	0.2	8.2e-08	3.50454	0.000457	0.0253064
Multiciliated	ENSG00000166262	FAM227B	0.341	chr15_49465269_A_G	rs71467682	-4.71	chr15_49560031_A_G	rs12592126	0.1322	-5.27	-4.02626	2683	1	top1	0.13	1.5e-05	4.02626	5.67e-05	0.0169817
Sec_trans	ENSG00000138593	SECISBP2L	0.203	chr15_49465269_A_G	rs71467682	-4.71	chr15_49119563_A_G	rs12441806	0.17101	-5.46	3.975	2518	1	top1	0.17	8.1e-07	-3.9755	7.02e-05	0.00488592
EC_aero_cap	ENSG00000167608	TMC4	0.801	chr19_53324486_C_T	rs35995579	-3.78	chr19_53362147_C_T	rs12104300	-0.00384	3.6	1.6023	2744	2744	blup	0.17	0.00068	3.61	0.000306	0.030294
EC_ven_pul	ENSG00000105185	PDCD5	0.221	chr19_33016101_C_T	rs10405734	-3.26	chr19_33048491_T_C	rs10417240	0.009962	-3.95	-2.1651	3512	3512	blup	0.064	0.003	3.7705	0.000163	0.012877

[truncated: 6 more sheets: STable10, STable11, STable12, STable13, STable14, STable15]
